# Supplementary material for: Spray-dried immobilized lipase from Geobacillus sp. strain ARM in sago
Source: PeerJ. 2019 May 31;7:e6880. doi: 10.7717/peerj.6880 (PMC6546084; doi:10.7717/peerj.6880)
Supplement: Dataset S1 [file peerj-07-6880-s001.zip]

Archive with 13 entries (12 files):
- Nur Syazwani_Multi Point _ No. 1.txt
- __MACOSX/
- __MACOSX/._Nur Syazwani_Multi Point _ No. 1.txt
- Nur Syazwani_Multi Point _ No. 2.txt
- __MACOSX/._Nur Syazwani_Multi Point _ No. 2.txt
- Nur Syazwani_Multi Point _ No. 3.txt
- __MACOSX/._Nur Syazwani_Multi Point _ No. 3.txt
- Nur Syazwani_Pore Size Distribution Adsorption_ No. 1.txt
- __MACOSX/._Nur Syazwani_Pore Size Distribution Adsorption_ No. 1.txt
- Nur Syazwani_Pore Size Distribution Adsorption_ No. 2.txt
- __MACOSX/._Nur Syazwani_Pore Size Distribution Adsorption_ No. 2.txt
- Nur Syazwani_Pore Size Distribution Adsorption_ No. 3.txt
- __MACOSX/._Nur Syazwani_Pore Size Distribution Adsorption_ No. 3.txt
