# Supplementary material for: Spray-dried immobilized lipase from Geobacillus sp. strain ARM in sago
Source: PeerJ. 2019 May 31;7:e6880. doi: 10.7717/peerj.6880 (PMC6546084; doi:10.7717/peerj.6880)
Supplement: Dataset S1 [file peerj-07-6880-s001.zip › Nur Syazwani_Multi Point _ No. 1.txt]

                         Quantachrome AS1Win™ - Automated Gas Sorption Data
                                     Acquisition and Reduction
                                ©1994-2008, Quantachrome Instruments
                                            version 2.01

Analysis                                          Report
Operator:AS1 / Rusnani AmiruddinDate:4/6/2017     Operator:AS1 / Rusnani AmiruddinDate:4/13/2017
Sample ID:  No. 1                  Filename:      C:\QCdata\Physisorb\06 April 2017 - No 1- (1220 pm).QPS
Sample Desc:   Nur Syazwani / Prof. Dr. RahaComment:Nur Syazwani / Prof. Dr. Raha
Outgas Time:   8.0 hrs             Outgas Temp:   80.0 °C             Sample Weight: 0.1932 g
Analysis gas:  Nitrogen            Molec. Wt:     28.0134 g           Non-ideality:  6.58e-05 1/mmHg
Analysis Time: 209.0 min           Instrument:    Autosorb 1          Bath temp.:    77.3 K
               Thermal Transpiration: onEff. mol. diameter (D): 3.5400 ÅEff. cell stem diam. (d): 4.0000 mm
Adsorbate      Nitrogen                 Temperature    77.350K
               Molec. Wt.: 28.013  g    Cross Section: 16.200  Å²     Liquid Density: 0.808  g/cc

            Relative                      Volume @ STP                1 / [ W((Po/P) - 1) ]
            Pressure                                                             
              P/Po                            cc/g                               

               5.57294e-02                     0.0338                          1.3975e+03
               8.10316e-02                     0.0408                          1.7298e+03
               1.05897e-01                     0.0477                          1.9852e+03
               1.30987e-01                     0.0554                          2.1784e+03
               1.56008e-01                     0.0633                          2.3349e+03
               1.80877e-01                     0.0561                          3.1487e+03
               2.05985e-01                     0.0525                          3.9521e+03
               2.30341e-01                     0.0979                          2.4459e+03
               2.55689e-01                     0.1182                          2.3257e+03
               2.80914e-01                     0.1137                          2.7496e+03
               3.05916e-01                     0.1126                          3.1320e+03

                                                BET summary
                                           Slope =      5800.591
                                       Intercept =         1.440e+03
                      Correlation coefficient, r =         0.664848
                                       C constant=         5.028
 
                                    Surface Area =         0.481 m²/g
 
 
