# Supplementary material for: Spray-dried immobilized lipase from Geobacillus sp. strain ARM in sago
Source: PeerJ. 2019 May 31;7:e6880. doi: 10.7717/peerj.6880 (PMC6546084; doi:10.7717/peerj.6880)
Supplement: Dataset S1 [file peerj-07-6880-s001.zip › Nur Syazwani_Multi Point _ No. 2.txt]

                         Quantachrome AS1Win™ - Automated Gas Sorption Data
                                     Acquisition and Reduction
                                ©1994-2008, Quantachrome Instruments
                                            version 2.01

Analysis                                          Report
Operator:AS1 / Rusnani AmiruddinDate:4/6/2017     Operator:AS1 / Rusnani AmiruddinDate:4/13/2017
Sample ID:  No. 2                  Filename:      C:\QCdata\Physisorb\06 April 2017 - No 2- (409 pm).QPS
Sample Desc:   Nur Syazwani / Prof. Dr. RahaComment:Nur Syazwani / Prof. Dr. Raha
Outgas Time:   8.0 hrs             Outgas Temp:   80.0 °C             Sample Weight: 0.0424 g
Analysis gas:  Nitrogen            Molec. Wt:     28.0134 g           Non-ideality:  6.58e-05 1/mmHg
Analysis Time: 218.0 min           Instrument:    Autosorb 1          Bath temp.:    77.3 K
               Thermal Transpiration: onEff. mol. diameter (D): 3.5400 ÅEff. cell stem diam. (d): 4.0000 mm
Adsorbate      Nitrogen                 Temperature    77.350K
               Molec. Wt.: 28.013  g    Cross Section: 16.200  Å²     Liquid Density: 0.808  g/cc

            Relative                      Volume @ STP                1 / [ W((Po/P) - 1) ]
            Pressure                                                             
              P/Po                            cc/g                               

               5.51155e-02                     0.6631                          7.0388e+01
               8.08392e-02                     0.7538                          9.3352e+01
               1.05963e-01                     0.8245                          1.1502e+02
               1.31040e-01                     0.9105                          1.3252e+02
               1.55799e-01                     0.9914                          1.4894e+02
               1.80508e-01                     1.2412                          1.4200e+02
               2.05947e-01                     1.3467                          1.5409e+02
               2.30844e-01                     1.3815                          1.7383e+02
               2.56080e-01                     1.4303                          1.9256e+02
               2.81004e-01                     1.4480                          2.1596e+02
               3.06160e-01                     1.4823                          2.3819e+02

                                                BET summary
                                           Slope =       598.798
                                       Intercept =         4.415e+01
                      Correlation coefficient, r =         0.983454
                                       C constant=        14.563
 
                                    Surface Area =         5.416 m²/g
 
 
