# Supplementary material for: Spray-dried immobilized lipase from Geobacillus sp. strain ARM in sago
Source: PeerJ. 2019 May 31;7:e6880. doi: 10.7717/peerj.6880 (PMC6546084; doi:10.7717/peerj.6880)
Supplement: Dataset S1 [file peerj-07-6880-s001.zip › Nur Syazwani_Multi Point _ No. 3.txt]

                         Quantachrome AS1Win™ - Automated Gas Sorption Data
                                     Acquisition and Reduction
                                ©1994-2008, Quantachrome Instruments
                                            version 2.01

Analysis                                          Report
Operator:AS1 / Rusnani AmiruddinDate:4/7/2017     Operator:AS1 / Rusnani AmiruddinDate:4/13/2017
Sample ID:  No. 3                  Filename:      C:\QCdata\Physisorb\07 April 2017 - No 3- (111 pm).QPS
Sample Desc:   Nur Syazwani / Prof. Dr. RahaComment:Nur Syazwani / Prof. Dr. Raha
Outgas Time:   8.0 hrs             Outgas Temp:   80.0 °C             Sample Weight: 0.073 g
Analysis gas:  Nitrogen            Molec. Wt:     28.0134 g           Non-ideality:  6.58e-05 1/mmHg
Analysis Time: 213.0 min           Instrument:    Autosorb 1          Bath temp.:    77.3 K
               Thermal Transpiration: onEff. mol. diameter (D): 3.5400 ÅEff. cell stem diam. (d): 4.0000 mm
Adsorbate      Nitrogen                 Temperature    77.350K
               Molec. Wt.: 28.013  g    Cross Section: 16.200  Å²     Liquid Density: 0.808  g/cc

            Relative                      Volume @ STP                1 / [ W((Po/P) - 1) ]
            Pressure                                                             
              P/Po                            cc/g                               

               5.52434e-02                     0.2967                          1.5767e+02
               8.09460e-02                     0.3205                          2.1988e+02
               1.05821e-01                     0.3536                          2.6779e+02
               1.30850e-01                     0.3850                          3.1284e+02
               1.55898e-01                     0.3934                          3.7563e+02
               1.80626e-01                     0.4777                          3.6925e+02
               2.05902e-01                     0.5007                          4.1436e+02
               2.30925e-01                     0.5008                          4.7969e+02
               2.55892e-01                     0.5168                          5.3245e+02
               2.80742e-01                     0.5241                          5.9589e+02
               3.05795e-01                     0.5295                          6.6561e+02

                                                BET summary
                                           Slope =      1893.080
                                       Intercept =         5.695e+01
                      Correlation coefficient, r =         0.992000
                                       C constant=        34.244
 
                                    Surface Area =         1.786 m²/g
 
 
