# Supplementary material for: Spray-dried immobilized lipase from Geobacillus sp. strain ARM in sago
Source: PeerJ. 2019 May 31;7:e6880. doi: 10.7717/peerj.6880 (PMC6546084; doi:10.7717/peerj.6880)
Supplement: Dataset S1 [file peerj-07-6880-s001.zip › Nur Syazwani_Pore Size Distribution Adsorption_ No. 1.txt]

                         Quantachrome AS1Win™ - Automated Gas Sorption Data
                                     Acquisition and Reduction
                                ©1994-2008, Quantachrome Instruments
                                            version 2.01

Analysis                                          Report
Operator:AS1 / Rusnani AmiruddinDate:4/6/2017     Operator:AS1 / Rusnani AmiruddinDate:4/13/2017
Sample ID:  No. 1                  Filename:      C:\QCdata\Physisorb\06 April 2017 - No 1- (1220 pm).QPS
Sample Desc:   Nur Syazwani / Prof. Dr. RahaComment:Nur Syazwani / Prof. Dr. Raha
Outgas Time:   8.0 hrs             Outgas Temp:   80.0 °C             Sample Weight: 0.1932 g
Analysis gas:  Nitrogen            Molec. Wt:     28.0134 g           Non-ideality:  6.58e-05 1/mmHg
Analysis Time: 209.0 min           Instrument:    Autosorb 1          Bath temp.:    77.3 K
               Thermal Transpiration: onEff. mol. diameter (D): 3.5400 ÅEff. cell stem diam. (d): 4.0000 mm
t-Method       Calc. method: de Boer
BJH/DH method  Moving pt. avg.: off     Ignoring P-tags below 0.35 P/Po
Adsorbate      Nitrogen                 Temperature    77.350K
               Molec. Wt.: 28.013  g    Cross Section: 16.200  Å²     Liquid Density: 0.808  g/cc
               Contact Angle: 0.0  degreesSurf. Tension: 8.850  erg/cm²

    Radius      Pore Volume    Pore Surf       dV(r)         dS(r)       dV(logr)      dS(logr)
                                 Area                                                       
       Å           cc/g          m²/g         cc/Å/g        m²/Å/g         cc/g          cc/g

     15.4614        0.0000e+00    0.0000e+00    0.0000e+00    0.0000e+00    0.0000e+00    0.0000e+00
     17.2779        0.0000e+00    0.0000e+00    0.0000e+00    0.0000e+00    0.0000e+00    0.0000e+00
     19.3781        0.0000e+00    0.0000e+00    0.0000e+00    0.0000e+00    0.0000e+00    0.0000e+00
     21.7961        4.8929e-04    4.4897e-01    1.9006e-04    1.7439e-01    9.5273e-03    8.7422e+00
     24.7870        4.8929e-04    4.4897e-01    0.0000e+00    0.0000e+00    0.0000e+00    0.0000e+00
     26.4965        4.8929e-04    4.4897e-01    0.0000e+00    0.0000e+00    0.0000e+00    0.0000e+00
     28.5609        4.8929e-04    4.4897e-01    0.0000e+00    0.0000e+00    0.0000e+00    0.0000e+00
     33.3276        4.9550e-04    4.5269e-01    1.1467e-06    6.8813e-04    8.7802e-05    5.2691e-02
     36.0746        4.9550e-04    4.5269e-01    0.0000e+00    0.0000e+00    0.0000e+00    0.0000e+00
     39.8343        4.9550e-04    4.5269e-01    0.0000e+00    0.0000e+00    0.0000e+00    0.0000e+00
     49.0497        4.9550e-04    4.5269e-01    0.0000e+00    0.0000e+00    0.0000e+00    0.0000e+00
     63.7336        4.9550e-04    4.5269e-01    0.0000e+00    0.0000e+00    0.0000e+00    0.0000e+00
     90.0026        1.0294e-03    5.7135e-01    1.5631e-05    3.4734e-03    3.2000e-03    7.1110e-01
    165.3427        1.1369e-03    5.8434e-01    9.2215e-07    1.1154e-04    3.3603e-04    4.0647e-02
   1250.8142        2.2287e-03    6.0180e-01    5.3146e-07    8.4978e-06    1.0831e-03    1.7318e-02

                                           BJH adsorption summary
 
                                    Surface Area =         0.602 m²/g
                                     Pore Volume =         0.002 cc/g
                               Pore Radius Dv(r) =        21.796 Å
 
 
 
