# Supplementary material for: Spray-dried immobilized lipase from Geobacillus sp. strain ARM in sago
Source: PeerJ. 2019 May 31;7:e6880. doi: 10.7717/peerj.6880 (PMC6546084; doi:10.7717/peerj.6880)
Supplement: Dataset S1 [file peerj-07-6880-s001.zip › Nur Syazwani_Pore Size Distribution Adsorption_ No. 2.txt]

                         Quantachrome AS1Win™ - Automated Gas Sorption Data
                                     Acquisition and Reduction
                                ©1994-2008, Quantachrome Instruments
                                            version 2.01

Analysis                                          Report
Operator:AS1 / Rusnani AmiruddinDate:4/6/2017     Operator:AS1 / Rusnani AmiruddinDate:4/13/2017
Sample ID:  No. 2                  Filename:      C:\QCdata\Physisorb\06 April 2017 - No 2- (409 pm).QPS
Sample Desc:   Nur Syazwani / Prof. Dr. RahaComment:Nur Syazwani / Prof. Dr. Raha
Outgas Time:   8.0 hrs             Outgas Temp:   80.0 °C             Sample Weight: 0.0424 g
Analysis gas:  Nitrogen            Molec. Wt:     28.0134 g           Non-ideality:  6.58e-05 1/mmHg
Analysis Time: 218.0 min           Instrument:    Autosorb 1          Bath temp.:    77.3 K
               Thermal Transpiration: onEff. mol. diameter (D): 3.5400 ÅEff. cell stem diam. (d): 4.0000 mm
t-Method       Calc. method: de Boer
BJH/DH method  Moving pt. avg.: off     Ignoring P-tags below 0.35 P/Po
Adsorbate      Nitrogen                 Temperature    77.350K
               Molec. Wt.: 28.013  g    Cross Section: 16.200  Å²     Liquid Density: 0.808  g/cc
               Contact Angle: 0.0  degreesSurf. Tension: 8.850  erg/cm²

    Radius      Pore Volume    Pore Surf       dV(r)         dS(r)       dV(logr)      dS(logr)
                                 Area                                                       
       Å           cc/g          m²/g         cc/Å/g        m²/Å/g         cc/g          cc/g

     15.4552        0.0000e+00    0.0000e+00    0.0000e+00    0.0000e+00    0.0000e+00    0.0000e+00
     17.2434        2.1836e-03    2.5326e+00    1.1506e-03    1.3345e+00    4.5637e-02    5.2933e+01
     19.3257        2.4696e-03    2.8286e+00    1.2616e-04    1.3056e-01    5.6075e-03    5.8031e+00
     21.8233        2.7913e-03    3.1235e+00    1.1793e-04    1.0807e-01    5.9181e-03    5.4236e+00
     24.8184        2.8755e-03    3.1913e+00    2.5818e-05    2.0806e-02    1.4733e-03    1.1873e+00
     26.4712        2.8755e-03    3.1913e+00    0.0000e+00    0.0000e+00    0.0000e+00    0.0000e+00
     28.5506        2.9767e-03    3.2622e+00    2.4598e-05    1.7231e-02    1.6143e-03    1.1308e+00
     33.3258        3.0467e-03    3.3042e+00    1.2868e-05    7.7226e-03    9.8525e-04    5.9128e-01
     36.0936        3.0467e-03    3.3042e+00    0.0000e+00    0.0000e+00    0.0000e+00    0.0000e+00
     39.7715        3.1201e-03    3.3411e+00    1.0120e-05    5.0891e-03    9.2420e-04    4.6475e-01
     48.6570        6.0966e-03    4.5646e+00    2.8304e-04    1.1634e-01    3.1587e-02    1.2984e+01
     63.2583        6.6982e-03    4.7548e+00    3.2193e-05    1.0178e-02    4.6549e-03    1.4717e+00
     90.7855        7.4033e-03    4.9101e+00    1.9389e-05    4.2713e-03    3.9982e-03    8.8081e-01
    164.5229        8.8009e-03    5.0800e+00    1.2579e-05    1.5291e-03    4.5782e-03    5.5655e-01
   1439.6253        2.0356e-02    5.2406e+00    4.7376e-06    6.5818e-05    1.0678e-02    1.4835e-01

                                           BJH adsorption summary
 
                                    Surface Area =         5.241 m²/g
                                     Pore Volume =         0.020 cc/g
                               Pore Radius Dv(r) =        17.243 Å
 
 
 
