# Supplementary material for: Spray-dried immobilized lipase from Geobacillus sp. strain ARM in sago
Source: PeerJ. 2019 May 31;7:e6880. doi: 10.7717/peerj.6880 (PMC6546084; doi:10.7717/peerj.6880)
Supplement: Dataset S1 [file peerj-07-6880-s001.zip › Nur Syazwani_Pore Size Distribution Adsorption_ No. 3.txt]

                         Quantachrome AS1Win™ - Automated Gas Sorption Data
                                     Acquisition and Reduction
                                ©1994-2008, Quantachrome Instruments
                                            version 2.01

Analysis                                          Report
Operator:AS1 / Rusnani AmiruddinDate:4/7/2017     Operator:AS1 / Rusnani AmiruddinDate:4/13/2017
Sample ID:  No. 3                  Filename:      C:\QCdata\Physisorb\07 April 2017 - No 3- (111 pm).QPS
Sample Desc:   Nur Syazwani / Prof. Dr. RahaComment:Nur Syazwani / Prof. Dr. Raha
Outgas Time:   8.0 hrs             Outgas Temp:   80.0 °C             Sample Weight: 0.073 g
Analysis gas:  Nitrogen            Molec. Wt:     28.0134 g           Non-ideality:  6.58e-05 1/mmHg
Analysis Time: 213.0 min           Instrument:    Autosorb 1          Bath temp.:    77.3 K
               Thermal Transpiration: onEff. mol. diameter (D): 3.5400 ÅEff. cell stem diam. (d): 4.0000 mm
t-Method       Calc. method: de Boer
BJH/DH method  Moving pt. avg.: off     Ignoring P-tags below 0.35 P/Po
Adsorbate      Nitrogen                 Temperature    77.350K
               Molec. Wt.: 28.013  g    Cross Section: 16.200  Å²     Liquid Density: 0.808  g/cc
               Contact Angle: 0.0  degreesSurf. Tension: 8.850  erg/cm²

    Radius      Pore Volume    Pore Surf       dV(r)         dS(r)       dV(logr)      dS(logr)
                                 Area                                                       
       Å           cc/g          m²/g         cc/Å/g        m²/Å/g         cc/g          cc/g

     15.4545        5.0615e-04    6.5502e-01    3.0138e-04    3.9003e-01    1.0714e-02    1.3866e+01
     17.2689        6.0792e-04    7.7289e-01    5.2205e-05    6.0461e-02    2.0736e-03    2.4016e+00
     19.3666        6.1071e-04    7.7577e-01    1.2426e-06    1.2832e-03    5.5348e-05    5.7158e-02
     21.8360        6.9305e-04    8.5118e-01    3.0575e-05    2.8005e-02    1.5354e-03    1.4063e+00
     24.8314        6.9305e-04    8.5118e-01    0.0000e+00    0.0000e+00    0.0000e+00    0.0000e+00
     26.4898        6.9305e-04    8.5118e-01    0.0000e+00    0.0000e+00    0.0000e+00    0.0000e+00
     28.5645        6.9305e-04    8.5118e-01    0.0000e+00    0.0000e+00    0.0000e+00    0.0000e+00
     33.2563        1.4532e-03    1.3083e+00    1.4472e-04    8.7031e-02    1.1059e-02    6.6506e+00
     35.9828        1.4532e-03    1.3083e+00    0.0000e+00    0.0000e+00    0.0000e+00    0.0000e+00
     39.8094        1.5894e-03    1.3768e+00    1.8273e-05    9.1805e-03    1.6701e-03    8.3906e-01
     49.0754        1.6369e-03    1.3961e+00    4.2912e-06    1.7488e-03    4.8285e-04    1.9678e-01
     63.5891        1.7660e-03    1.4367e+00    7.1888e-06    2.2610e-03    1.0456e-03    3.2885e-01
     90.9592        1.9665e-03    1.4808e+00    5.4509e-06    1.1985e-03    1.1259e-03    2.4756e-01
    165.0027        2.5210e-03    1.5480e+00    4.9820e-06    6.0387e-04    1.8188e-03    2.2045e-01
   1029.5443        7.7934e-03    1.6504e+00    3.2590e-06    6.3310e-05    5.7262e-03    1.1124e-01

                                           BJH adsorption summary
 
                                    Surface Area =         1.650 m²/g
                                     Pore Volume =         0.008 cc/g
                               Pore Radius Dv(r) =        15.454 Å
 
 
 
