# Supplementary material for: Spray-dried immobilized lipase from Geobacillus sp. strain ARM in sago
Source: PeerJ. 2019 May 31;7:e6880. doi: 10.7717/peerj.6880 (PMC6546084; doi:10.7717/peerj.6880)
Supplement: Dataset S2 [file peerj-07-6880-s002.xlsx]

## Sheet: optimum temperature
IMMOBILIZED ENZYME
		temperature
		40	50	60	70	80	90
	U/g	25	43.3	77.3	99.7	80.8	20
	U/g	28.2	43.5	93	94.2	42.7	20.1
	U/g	25.1	44.2	104.1	114.1	58.1	21.5
	average	26.1	43.6667	91.4667	102.667	60.5333	20.5333
	%	25.4213	42.5311	89.088	99.9968	58.9591	19.9994
	std dev	1.81934	0.472582	13.4656	10.2763	19.1662	0.83865
	std error	1.0504	0.272845	7.77439	5.93305	11.0656	0.484195
FREE ENZYME
		temperature
		40	50	60	70	80	90
	U/ml	81.9131	101.629	160.756	233.605	136.195	75.3133
	U/ml	101.295	64.1813	147.473	230.827	100.042	81.5372
	U/ml	100.585	105.242	129.47	237.907	114.891	67.4394
	average	94.5976	90.3509	145.899	234.113	117.043	74.7633
	%	40.4091	38.595	62.3236	100.006	49.9968	31.9365
	std dev	10.9908	22.7354	15.7025	3.56735	18.1722	7.06495
	std error	6.34556	13.1263	9.06585	2.05961	10.4917	4.07895

## Sheet: temperature stability
60C	immobilized enzyme							60C	free enzyme
time (hr)	0	1	2	3	4	5		time (hr)	0	1	2	3	4	5
A715	1.67633	1.328	1.35833	1.292	1.21033	0.653		A715	2.306	1.04433	0.598	0.675	0.799333	0.357
A715	1.69533	1.215	1.25833	1.299	1.02533	0.632667		A715	2.295	1.084	1.54067	0.766667	0.683667	0.559667
A715	1.314	1.254	1.247	1.033	1.117	0.659		A715	2.19433	1.37667	0.578	0.747667	0.607667	0.237667
U/g	140.045	110.944	113.478	107.937	101.114	54.553		U/ml	385.297	87.2459	49.9582	56.391	66.7781	29.8246
U/g	141.632	101.504	105.124	108.521	85.6586	52.8544		U/ml	383.459	90.5597	128.711	64.049	57.115	46.7558
U/g	109.774	104.762	104.177	86.2991	93.3166	55.0543		U/ml	366.639	115.01	48.2874	62.4617	50.7658	19.8552
mean	130.484	105.737	107.593	100.919	93.363	54.1539		mean	378.465	97.6051	75.6521	60.9672	58.2196	32.1452
std dev	17.9522	4.79501	5.11857	12.6646	7.72776	1.15301		std dev	10.2826	15.1636	45.9577	4.04184	8.06308	13.5996
std error	10.3647	2.7684	2.95521	7.31189	4.46162	0.665689		std error	5.93669	8.75473	26.5337	2.33356	4.65522	7.85174
%	99.9997	81.0341	82.4569	77.342	71.5513	41.5023		%	99.9999	25.7897	19.9892	16.1091	15.3831	8.49357
70C	immobilized enzyme							70C	free enzyme
time (hr)	0	1	2	3	4	5		time (hr)	0	1	2	3	4	5
A715	1.67633	1.168	1.10133	1.13367	0.907333	0.578333		A715	2.306	0.577	0.205667	0.135333	0.0506667	0.0523333
A715	1.69533	1.19	1.26667	1.27933	1.057	0.786		A715	2.295	0.605667	0.026	0.0503333	0.193	0.142
A716	1.314	1.156	0.913	0.96	0.649	0.786		A716	2.19433	0.209333	0.044	0.0263333	0.134	0.044
U/g	140.045	97.5773	92.0078	94.709	75.8006	48.3152		U/ml	385.297	48.2038	17.1818	11.306	4.2328	4.37204
U/g	141.632	99.4152	105.82	106.878	88.3041	65.6642		U/ml	383.459	50.5987	2.1721	4.20496	16.1236	11.863
U/g	109.774	96.5748	76.274	80.2005	54.2189	65.6642		U/ml	366.639	17.4882	3.67586	2.19994	11.1947	3.67586
mean	130.484	97.8558	91.3673	93.9293	72.7745	59.8812		mean	378.465	38.7636	7.6766	5.90365	10.517	6.63696
std dev	17.9522	1.44055	14.7835	13.356	17.2429	10.0164		std dev	10.2826	18.4639	8.26605	4.78481	5.97431	4.53924
std error	10.3647	0.831701	8.53523	7.71108	9.95521	5.78298		std error	5.93669	10.6601	4.77241	2.76251	3.44927	2.62073
%	99.9997	74.9944	70.0218	71.9853	55.7728	45.8916		%	99.9999	10.2423	2.02835	1.55989	2.77887	1.75365
80C	immobilized enzyme							80C	free enzyme
time (hr)	0	1	2	3	4	5		time (hr)	0	1	2	3	4	5
A715	1.67633	1.246	1.11	1.1105	0.902	0.361333		A715	2.306	0.012	0.0146667	0.00266667	0	0
A715	1.69533	1.06467	1.20767	1.14767	0.948667	0.321333		A715	2.295	0.0436667	0.037	0.00166667	0	0
A716	1.314	1.254	1.128	0.952	0.914	0.686		A716	2.19433	0.041	0.106667	0.0353333	0	0
U/g	140.045	104.094	92.7318	92.7736	75.3551	30.1866		U/ml	385.297	1.00251	1.22529	0.222779	0	0
U/g	141.632	88.9446	100.891	95.8786	79.2537	26.8449		U/ml	383.459	3.64801	3.09106	0.139237	0	0
U/g	109.774	104.762	94.2356	79.5322	76.3576	57.3099		U/ml	366.639	3.42523	8.91117	2.95182	0	0
mean	130.484	99.2667	95.9528	89.3948	76.9888	38.1138		mean	378.465	2.69191	4.40917	1.10461	0	0
std dev	17.9522	8.94545	4.34226	8.68123	2.02451	16.7081		std dev	10.2826	1.46731	4.0089	1.60028	0	0
std error	10.3647	5.16466	2.507	5.01211	1.16885	9.64642		std error	5.93669	0.847149	2.31454	0.92392	0	0
%	99.9997	76.0758	73.5361	68.5101	59.0025	29.2096		%	99.9999	0.711272	1.16501	0.291867	0	0

## Sheet: storage
IMMOBILIZED ENZYME						FREE ENZYME						IMMOBILIZED ENZYME (%)					FREE ENZYME (%)
0.5 MONTH						0.5 MONTH						Month	RT	10°C	-20°C		Month	RT	10°C	-20°C
storage	RT	10°C	-20°C			storage	RT	10°C	-20°C			0	100	100	100		0	100	100	100
A715	0.706	1.14	1.245			A715	1.237	0.901	0.297			0.5	52.2708	79.1183	91.8964		0.5	97.8091	81.1986	19.9248
A715	0.713	1.062	1.256			A715	1.242	0.929	0.208			1	32.6384	62.125	93.7381		1	84.8679	64.3907	8.93658
A715	0.685	0.994	1.191			A715	1.2395	1.159	0.2525			2	20.9235	53.1632	79.0423		2	46.123	47.9281	2.26867
A715	0.649	0.971	1.148			A715		1.127				3	14.0693	54.3499	68.1818		3	28.4964	35.4307	1.42038
U/g	58.9808	95.2381	104.01			U/g	206.683	150.543	49.6241			4	15.0946	60.8149	67.6502		4	21.8088	20.132	2.01221
U/g	59.5656	88.7218	104.929			U/g	207.519	155.221	34.7536
U/g	57.2264	83.0409	99.4987			U/g	207.101	193.651	42.1888			IMMOBILIZED ENZYME STD ERROR					FREE ENZYME STD ERROR
U/g	54.2189	81.1195	95.9064			U/g		188.304
mean	57.4979	87.0301	101.086			mean	207.101	171.93	42.1888			Month	RT	10°C	-20°C		Month	RT	10°C	-20°C
std dev	2.40138	6.35301	4.1899			std dev	0.417711	22.1847	7.43525			0	0	0	0		0	0	0	0
std error	1.20069	3.1765	2.09495			std error	0.241166	11.0924	4.29275			0.5	1.20069	3.1765	2.09495		0.5	0.241166	11.0924	4.29275
%	52.2708	79.1183	91.8964			%	97.8091	81.1986	19.9248			1	0.168385	0.144699	0.863073		1	1.9752	0.0964662	2.94212
												2	0.940777	1.75968	2.77799		2	0.668338	1.45835	0.168816
I MONTH						I MONTH						3	2.98839	2.67212	0.548221		3	0.620855	0.289399	0.252937
storage	RT	10°C	-20°C			storage	RT	10°C	-20°C			4	0.161329	5.62328	2.18608		4	0.253224	0.0361748	0.0723497
A715	0.425	0.815	1.223			A715	1.096	0.817	0.165
A715	0.434	0.821	1.244			A715	1.042	0.815	0.091
A715	0.428	0.818	1.258			A715	1.077	0.816	0.106
A715	0.432		1.212			A715	1.087		0.091
U/g	35.5054	68.0869	102.172			U/g	183.124	136.508	27.5689
U/g	36.2573	68.5881	103.926			U/g	174.102	136.174	15.2047
U/g	35.7561	68.3375	105.096			U/g	179.95	136.341	17.7109
U/g	36.0902		101.253			U/g	181.621		15.2047
mean	35.9023	68.3375	103.112			mean	179.699	136.341	18.9223
std dev	0.336769	0.250627	1.72615			std dev	3.95041	0.167084	5.88424
std error	0.168385	0.144699	0.863073			std error	1.9752	0.0964662	2.94212
%	32.6384	62.125	93.7381			%	84.8679	64.3907	8.93658
2 MONTH						2 MONTH
storage	RT	10°C	-20°C			storage	RT	10°C	-20°C
A715	0.254	0.725	1.073			A715	1.161	1.267	0.054
A715	0.252	0.717	1.075			A715	1.177	1.199	0.061
A715	0.299	0.721	1.074			A715		1.194	0.0575
A715	0.297	0.637	0.941			A715		1.199
U/g	21.2197	60.5681	89.6408			U/g	96.9925	105.848	4.51128
U/g	21.0526	59.8997	89.8079			U/g	98.3292	100.167	5.09607
U/g	24.9791	60.2339	89.7243			U/g		99.7494	4.80368
U/g	24.812	53.2164	78.6132			U/g		100.167
mean	23.0159	58.4795	86.9465			mean	97.6608	101.483	4.80368
std dev	1.88155	3.51936	5.55597			std dev	0.945172	2.91671	0.292398
std error	0.940777	1.75968	2.77799			std error	0.668338	1.45835	0.168816
%	20.9235	53.1632	79.0423			%	46.123	47.9281	2.26867
3 MONTH						3 MONTH
storage	RT	10°C	-20°C			storage	RT	10°C	-20°C
A715	0.125	0.754	0.91			A715	0.709	0.892	0.037
A715	0.122	0.741	0.907			A715	0.711	0.904	0.03
A715	0.24	0.7475	0.882			A715	0.729	0.898	0.033
A715	0.254	0.62	0.892			A715	0.74		0.044
U/g	10.4428	62.9908	76.0234			U/g	59.2314	74.5196	3.09106
U/g	10.1921	61.9048	75.7728			U/g	59.3985	75.5221	2.50627
U/g	20.0501	62.4478	73.6842			U/g	60.9023	75.0209	2.75689
U/g	21.2197	51.7962	74.5196			U/g	61.8212		3.67586
mean	15.4762	59.7849	75			mean	60.3383	75.0209	3.00752
std dev	5.97677	5.34424	1.09644			std dev	1.24171	0.501253	0.505873
std error	2.98839	2.67212	0.548221			std error	0.620855	0.289399	0.252937
%	14.0693	54.3499	68.1818			%	28.4964	35.4307	1.42038
4 MONTH						4 MONTH
storage	RT	10°C	-20°C			storage	RT	10°C	-20°C
A715	0.197	0.861	0.935			A715	1.095	1.022	0.099
A715	0.199	0.875	0.937			A715	1.116	1.019	0.105
A715	0.204	0.868	0.849			A715	1.1055	1.0205	0.102
A715	0.195	0.599	0.842			U/g	45.7393	42.6901	4.13534
U/g	16.4578	71.9298	78.1119			U/g	46.6165	42.5647	4.38596
U/g	16.6249	73.0994	78.279			U/g	46.1779	42.6274	4.26065
U/g	17.0426	72.5146	70.9273			mean	46.1779	42.6274	4.26065
U/g	16.2907	50.0418	70.3425			std dev	0.438596	0.0626566	0.125313
mean	16.604	66.8964	74.4152			std error	0.253224	0.0361748	0.0723497
std dev	0.322657	11.2466	4.37215			%	21.8088	20.132	2.01221
std error	0.161329	5.62328	2.18608
%	15.0946	60.8149	67.6502

## Sheet: pH
IMMOBILIZED ENZYME												Buffer		immobilized enzyme		free enzyme
														mean	std error	mean	std error
Buffer	Citrate	Citrate	Sodium phosphate	Sodium phosphate	Sodium phosphate	Tris-HCl	Tris-HCl	Glycine-NaOH	Glycine-NaOH			Citrate	5	7.14796	1.47498	6.05165	1.3824
pH	5	6	6	7	8	8	9	9	10			Citrate	6	9.91375	1.29543	26.7009	1.93296
A715	0.123667	0.142	0.573667	1.27567	0.855333	1.117	1.073	0.885	0.853			Sodium phosphate	6	52.0921	4.10688	63.2701	0.274265
A715	0.0686667	0.134	0.621	1.265	0.81	1.208	0.92	1.229	0.593			Sodium phosphate	7	99.9996	2.76887	73.6621	1.03035
A716	0.073	0.092	0.739	1.17133	0.788	1.285	1.153	1.066	0.68			Sodium phosphate	8	66.0917	1.65603	87.7412	0.144699
U/g	10.3314	11.863	47.9254	106.572	71.4564	93.3166	89.6408	73.9348	71.2615			Tris-HCl	8	97.2517	4.05627	100	2.05449
U/g	5.73656	11.1947	51.8797	105.681	67.6692	100.919	76.8588	102.673	49.5405			Tris-HCl	9	84.7518	5.71035	76.2913	0.864616
U/g	6.09858	7.68588	61.7377	97.8558	65.8312	107.352	96.3241	89.056	56.8087			Glycine-NaOH	9	85.6677	8.29988	81.1295	4.38904
mean	7.38884	10.2478	53.8476	103.37	68.3189	100.529	87.6079	88.5547	59.2036			Glycine-NaOH	10	57.2734	6.38362	43.5439	1.20272
std dev	2.55474	2.24375	7.11332	4.79582	2.86833	7.02566	9.89061	14.3758	11.0567
std error	1.47498	1.29543	4.10688	2.76887	1.65603	4.05627	5.71035	8.29988	6.38362
%	7.14796	9.91375	52.0921	99.9996	66.0917	97.2517	84.7518	85.6677	57.2734
FREE ENZYME
Buffer	Citrate	Citrate	Sodium phosphate	Sodium phosphate	Sodium phosphate	Tris-HCl	Tris-HCl	Glycine-NaOH	Glycine-NaOH
pH	5	6	6	7	8	8	9	9	10
A715	0.148333	0.617333	1.354	1.587	1.88	2.095	1.646	1.694	0.961667
A715	0.0966667	0.558	1.362	1.554	1.877	2.156	1.614	1.843	0.916333
A716	0.144	0.541	1.351	1.594	1.883	2.177	1.644	1.678	0.921
U/ml	12.3921	51.5734	113.116	132.581	157.059	175.021	137.51	141.52	80.3397
U/ml	8.07574	46.6165	113.784	129.825	156.809	180.117	134.837	153.968	76.5525
U/ml	12.0301	45.1963	112.865	133.166	157.31	181.871	137.343	140.184	76.9424
mean	10.8326	47.7954	113.255	131.857	157.059	179.003	136.564	145.224	77.9449
std dev	2.39439	3.34799	0.475041	1.78462	0.250627	3.55848	1.49756	7.60203	2.08316
std error	1.3824	1.93296	0.274265	1.03035	0.144699	2.05449	0.864616	4.38904	1.20272
%	6.05165	26.7009	63.2701	73.6621	87.7412	100	76.2913	81.1295	43.5439
